# Supplementary material for: Morphology and phylogeny of the centrohelid heliozoans Raphidocystidae and their ability to consume cyanobacteria
Source: PLoS One. 2025 May 9;20(5):e0322585. doi: 10.1371/journal.pone.0322585 (PMC12063867; doi:10.1371/journal.pone.0322585)
Supplement: S1 Data — (XLSX) [file pone.0322585.s002.xlsx]

## Sheet: Morphometry of R tubifera
Morphometry of Raphidocystis tubifera Penard, 1904 (HF-68Z strain)
Diameter of the live cells, µm	Length of the long trumpet-shaped scales, µm	Diametr of the funnel of the long trumpet-shaped scales, µm	Width of the proximal part of the long trumpet-shaped scales, µm	Length of the short funnel-shaped scales, µm	Diametr of the funnel of the funnel-shaped scales, µm	Width of the marginal rim of the funnel-shaped scales, µm	Length of the plate-scales, µm	Width of the plate-scales, µm	Width of the marginal rim of the plate-scales, µm	Length-to-width ratio of the plate-scales	Diameter of the cysts, µm
17.374	6.553	0.969	0.22	1.685	2.614	0.156	5.258	2.448	0.187	1.44057	13.82
18.809	7.861	1.046	0.243	2.488	3.122	0.156	5.369	2.59	0.187	1.44388	14.783
22.996	8.177	1.046	0.285	2.54	3.149	0.174	5.519	2.627	0.192	1.55171	14.798
23.67	8.45	1.096	0.295	2.812	3.207	0.182	5.531	2.653	0.194	1.56968	14.984
24.418	8.705	1.227	0.333	2.994	3.221	0.182	5.893	2.713	0.195	1.63778	15.925
24.534	8.79	1.234	0.343	3.389	3.223	0.182	5.93	2.747	0.203	1.66791	16.487
24.949	9.742	1.266	0.467		3.234	0.189	6.036	2.842	0.213	1.66921	16.665
25.281	9.742	1.282	0.47		3.315	0.191	6.047	2.904	0.215	1.67452	16.795
25.703	10.993	1.32	0.483		3.34	0.192	6.199	2.906	0.225	1.67844	17.359
25.812	11.171	1.328	0.494		3.345	0.198	6.205	3.027	0.226	1.68167	17.495
26.155	11.39	1.363	0.504		3.357	0.199	6.236	3.055	0.227	1.71232	17.548
26.81	12.151	1.396	0.51		3.381	0.203	6.236	3.098	0.23	1.72102	17.573
26.909	12.192	1.419	0.511		3.415	0.207	6.237	3.112	0.233	1.74517	17.897
27.106	12.204	1.424	0.513		3.448	0.208	6.27	3.115	0.234	1.74862	18.363
27.274	12.205	1.429	0.525		3.507	0.209	6.328	3.141	0.234	1.80299	18.732
28.066	12.205	1.445	0.528		3.518	0.209	6.358	3.158	0.236	1.80936	18.742
28.161	12.208	1.464	0.537		3.531	0.211	6.358	3.213	0.24	1.8543	18.977
29.156	12.281	1.474	0.541		3.611	0.212	6.488	3.219	0.24	1.86171	19.926
29.179	12.303	1.474	0.546		3.647	0.218	6.517	3.22	0.24	1.87746	20.452
30.388	12.366	1.497	0.549		3.665	0.222	6.533	3.222	0.244	1.87863	20.88
	12.458	1.497	0.549		3.665	0.222	6.626	3.24	0.246	1.91625
	12.515	1.505	0.558		3.672	0.222	6.626	3.278	0.25	1.93858
	12.826	1.505	0.559		3.673	0.223	6.753	3.289	0.254	1.9389
	12.828	1.52	0.559		3.676	0.223	6.773	3.305	0.254	1.94743
	12.851	1.524	0.57		3.678	0.224	6.782	3.314	0.254	1.97146
	12.87	1.526	0.571		3.693	0.228	6.801	3.316	0.255	1.97192
	12.988	1.528	0.572		3.713	0.228	6.866	3.324	0.255	1.97498
	13.055	1.535	0.576		3.73	0.23	6.866	3.344	0.256	2.00247
	13.162	1.576	0.576		3.746	0.233	6.909	3.357	0.257	2.0049
	13.226	1.58	0.587		3.757	0.239	6.947	3.363	0.261	2.01222
	13.226	1.586	0.592		3.761	0.242	6.956	3.363	0.262	2.01829
	13.239	1.597	0.61		3.764	0.243	6.964	3.373	0.265	2.03257
	13.246	1.616	0.62		3.784	0.243	7	3.38	0.267	2.04531
	13.314	1.642	0.623		3.851	0.243	7.058	3.396	0.269	2.07401
	13.358	1.644	0.645		3.855	0.244	7.077	3.425	0.278	2.09233
	13.358	1.671	0.683		3.859	0.244	7.081	3.511	0.278	2.09499
	13.427	1.676	0.683		3.861	0.245	7.083	3.516	0.281	2.11439
	13.457	1.678	0.689		3.863	0.246	7.098	3.52	0.289	2.11752
	13.661	1.692	0.693		3.884	0.247	7.123	3.531	0.29	2.12906
	13.675	1.702	0.704		3.894	0.247	7.151	3.545	0.29	2.16523
	13.821	1.728	0.902		3.897	0.249	7.165	3.567	0.29	2.16933
	14.046	1.756	0.918		3.904	0.25	7.177	3.599	0.29	2.19069
	14.124	1.771			3.92	0.251	7.204	3.636	0.307	2.19761
	14.207	1.771			3.921	0.252	7.315	3.636	0.307	2.1995
	14.34	1.776			3.949	0.252	7.322	3.668	0.312	2.21613
	14.34	1.816			3.976	0.261	7.33	3.675	0.315	2.21674
	14.481	1.843			4	0.269	7.368	3.675	0.315	2.21798
	14.481	1.843			4.007	0.278	7.391	3.675	0.325	2.22132
	14.562	1.854			4.044		7.475	3.688	0.471	2.22565
	14.587	1.883			4.08		7.507	3.688		2.24415
	14.587	1.893			4.087		7.517	3.696		2.25828
	14.632	1.894			4.097		7.633	3.697		2.25842
	14.697	1.908			4.104		7.649	3.749		2.26296
	14.697	1.908			4.123		7.685	3.757		2.28888
	14.732	1.941			4.131		7.695	3.779		2.29798
	14.793	1.947			4.131		7.726	3.785		2.31109
	14.793	1.981			4.134		7.764	3.796		2.32197
	14.811	2.027			4.135		7.764	3.796		2.35969
	14.811	2.029			4.153		7.766	3.796		2.36701
	14.819	2.039			4.158		7.806	3.821		2.37399
	14.819	2.039			4.173		7.806	3.851		2.39935
	14.885	2.043			4.18		7.891	3.881		2.46305
	14.929	2.064			4.219		7.898	3.897		2.51677
	15.054	2.075			4.221		7.916	3.918		2.54939
	15.454	2.084			4.225		8.02	4.026		2.56681
	15.463	2.11			4.249		8.104	4.026		2.60734
	15.463	2.159			4.287		8.107	4.052		2.6225
	15.499	2.26			4.289		8.131	4.063		2.75726
	15.592	2.269			4.315		8.414	4.068		2.84477
	15.592	2.269			4.315		8.417	4.107		2.86144
	15.605	2.298			4.323		8.463	4.133
		2.298			4.345		8.603	4.148
		2.333			4.345		8.603	4.148
		2.334			4.354		8.608	4.184
		2.334			4.536		8.661	4.184
		2.385			4.536		9.294	4.19
		2.385			4.586		9.294	4.265
		2.425			5.069		9.495	4.538
		2.425			5.544
		2.435
		2.461
		2.542
		2.542
		2.55
		2.55
		2.593
		2.593
		2.653
		2.653
		2.654
		2.654
		2.701
		2.71
		2.71
		2.715
		2.715
		2.745
		2.754
		2.775
		2.775
		2.863
		2.863
		2.893
		2.91
		3.228
		3.283
		3.388
		3.572
		3.619
		3.862
		3.951
		4.18

## Sheet: Morphometry of R ambigua
Morphometry of Raphidocystis ambigua (Penard, 1904) Zlatogursky, 2018 (HF-58Z strain)
Diameter of the live cells, µm	Length of the scales of the first type, µm	Width of the scales of the first type, µm	Length-to-width ratio of the scales of the first type	Width of the marginal rim of the scales of the first type, µm	Length of the scales of the second type, µm	Width of the scales of the second type, µm	Length-to-width ratio of the scales of the second type	Width of the marginal rim of the scales of the second type, µm	Length of the scales of the third type, µm	Width of the scales of the third type, µm	Length-to-width ratio of the scales of the third type	Width of the marginal rim of the scales of the third type, µm
15.775	9.389	0.576	11.1664	0.172	8.393	1.74	3.79602	0.239	4.859	1.769	2.02579	0.268
15.839	9.753	0.604	12.2281	0.185	9.328	1.85	4.08108	0.309	5.554	1.804	2.3981	0.281
16.294	10.274	0.615	12.2333	0.193	9.396	2.007	4.33055	0.31	6.071	1.929	2.77066	0.294
17.251	10.619	0.621	13.9805	0.197	10.117	2.015	4.94118	0.311	6.108	1.935	2.81507	0.298
17.835	10.643	0.655	15.2667	0.241	10.374	2.154	5.07892	0.337	6.197	2.025	2.81948	0.307
17.919	10.748	0.665	15.9684	0.253	10.379	2.193	5.15087	0.379	6.241	2.037	2.85281	0.312
18.677	11.213	0.739	16.4092		10.453	2.211	5.20827		6.345	2.177	2.91055	0.318
18.74	11.58	0.751	16.5443		10.836	2.479	5.96207		6.572	2.18	2.93305	0.319
18.814	12.177	0.788	16.9323						6.654	2.195	2.96357	0.326
18.936	13.355	0.856	17.4136						6.792	2.214	3.0046	0.329
19.167	13.468	0.86	18.2246						6.832	2.217	3.02333	0.335
19.455	14.128	0.865	20.1145						6.833	2.242	3.03467	0.339
19.642	14.906	0.87	20.3008						7.177	2.262	3.06775	0.342
19.705	15.106	0.871	23.3907						7.239	2.316	3.11253	0.344
19.998	15.997	0.947							7.24	2.365	3.14723	0.353
20.363		1.196							7.249	2.372	3.15659	0.355
									7.252	2.397	3.20601	0.381
									7.266	2.443	3.25112	0.389
									7.289	2.541	3.32522
									7.325	2.597	3.36212
									7.346	2.598	3.50311
									7.845	2.611	3.56701
									8.059	2.786	3.62765
									8.423	2.808	3.68847
									9.55	3.256
										3.373
										3.638

## Sheet: Morphometry of R. marginata
Morphometry of Raphidocystis marginata (Siemensma, 1981) Zlatogursky, 2018 (HF-64Z strain)
Diameter of the live cells, µm	Length of the scales, µm	Width of the scales, µm	Length-to-width ratio of the scales	Width of the marginal rim of the scales, µm
12.847	4.333	2.175	1.88676	0.212
12.966	4.357	2.199	1.97044	0.231
13.345	4.636	2.214	2.0421	0.263
13.801	4.706	2.24	2.06627	0.268
13.854	4.853	2.308	2.09762	0.278
15.426	4.895	2.317	2.12556	0.278
15.563	5.087	2.35	2.16468	0.283
15.781	5.098	2.351	2.18727	0.286
15.886	5.11	2.369	2.18745	0.292
16.01	5.372	2.409	2.20884	0.294
16.41	5.388	2.412	2.22578	0.3
16.524	5.415	2.463	2.28521	0.301
16.846	5.431	2.467	2.20146	0.301
16.913	5.436	2.483	2.18929	0.305
17.465	5.479	2.49	2.2004	0.317
18.495	5.56	2.496	2.22756	0.319
18.908	5.587	2.498	2.38476	0.32
19.027	5.66	2.513	2.38621	0.333
20.676	5.675	2.513	2.25826	0.337
22.934	5.686	2.523	2.25367	0.341
22.942	5.717	2.548	2.24372	0.345
23.529	5.749	2.554	2.41131	0.349
24.177	5.813	2.556	2.27426	0.351
25.2	5.841	2.561	2.28075	0.356
25.2	5.944	2.563	2.31916	0.359
	5.97	2.595	2.30058	0.359
	6.042	2.601	2.32295	0.361
	6.044	2.601	2.52	0.372
	6.06	2.604	2.58774	0.372
	6.068	2.617		0.372
	6.163	2.621		0.373
	6.173	2.631		0.374
	6.191	2.636		0.374
	6.214	2.638		0.374
	6.251	2.644		0.382
	6.273	2.656		0.382
	6.291	2.658		0.384
	6.291	2.659		0.385
	6.298	2.667		0.387
	6.303	2.674		0.389
	6.336	2.675		0.391
	6.355	2.676		0.396
	6.359	2.678		0.398
	6.383	2.681		0.401
	6.389	2.688		0.402
	6.391	2.702		0.402
	6.415	2.711		0.404
	6.418	2.716		0.406
	6.42	2.73		0.406
	6.45	2.733		0.407
	6.459	2.734		0.408
	6.466	2.736		0.409
	6.522	2.741		0.409
	6.543	2.742		0.413
	6.559	2.747		0.42
	6.58	2.747		0.422
	6.587	2.753		0.424
	6.642	2.756		0.428
	6.653	2.757		0.429
	6.668	2.764		0.431
	6.671	2.774		0.432
	6.693	2.775		0.434
	6.708	2.779		0.434
	6.745	2.781		0.439
	6.753	2.791		0.441
	6.759	2.793		0.442
	6.761	2.793		0.442
	6.767	2.795		0.443
	6.777	2.797		0.447
	6.787	2.805		0.448
	6.833	2.807		0.448
	6.862	2.813		0.452
	6.907	2.827		0.466
	6.91	2.83		0.468
	6.92	2.835		0.472
	6.923	2.843		0.491
	6.946	2.847		0.492
	6.962	2.851		0.514
	6.972	2.852		0.763
	7.057	2.853
	7.06	2.858
	7.071	2.862
	7.077	2.863
	7.1	2.87
	7.124	2.893
	7.134	2.901
	7.135	2.907
	7.148	2.911
	7.163	2.913
	7.163	2.915
	7.19	2.915
	7.214	2.919
	7.242	2.925
	7.255	2.93
	7.258	2.943
	7.265	2.944
	7.305	2.946
	7.325	2.957
	7.346	2.97
	7.347	2.975
	7.348	2.977
	7.359	2.983
	7.38	2.988
	7.422	3.005
	7.437	3.018
	7.455	3.025
	7.495	3.038
	7.498	3.04
	7.507	3.047
	7.51	3.064
	7.511	3.069
	7.515	3.085
	7.634	3.096
	7.702	3.106
	7.703	3.121
	7.715	3.127
	7.722	3.148
	7.832	3.15
	7.877	3.168
	7.895	3.188
	7.954	3.189
	8.059	3.228
	8.313	3.237
	8.323	3.251
	8.5	3.253
		3.256
		3.28
		3.29
		3.304
		3.31
		3.379
		3.415
		3.633
		3.772
		3.907
		4.085

## Sheet: Morphometry of R symmetrica
Morphometry of Raphidocystis symmetrica (Penard, 1904) Zlatogursky, 2018 (HF-80Z strain)
Diameter of the live cells, µm	Length of the first type of scales, µm	Width of the first type of scales, µm	Length-to-width ratio of the first type of scales	Width of the marginal rim of the scales, µm	Diameter of the cysts, µm
12.452	5.561	1.409	2.15626	0.19	11.91
12.452	5.678	1.784	2.20055	0.2	12.034
12.537	5.785	1.823	2.24056	0.2	12.538
12.537	6.043	1.89	2.25311	0.201	12.594
15.386	6.231	1.91	2.37569	0.203	12.661
15.386	6.267	1.956	2.37685	0.208	12.823
15.748	6.386	1.971	2.39074	0.21	12.985
15.748	6.427	1.991	2.41817	0.211	13.068
16.141	6.447	1.995	2.45284	0.211	13.071
16.141	6.553	2.011	2.50175	0.213	13.176
17.689	6.562	2.019	2.54866	0.213	13.759
17.689	6.712	2.027	2.55517	0.215	14.237
18.12	6.736	2.041	2.57778	0.216	14.358
18.12	6.756	2.048	2.62514	0.217	14.413
18.896	6.777	2.067	2.62869	0.218	14.679
18.896	6.807	2.07	2.67685	0.219	14.81
19.249	6.827	2.071	2.6991	0.22	15.081
19.249	6.861	2.078	2.71841	0.22	15.113
19.362	6.91	2.095	2.82471	0.221	15.145
19.362	6.945	2.098	2.83784	0.221	15.168
19.649	7.042	2.114	2.85835	0.222	15.903
19.649	7.144	2.124	2.86034	0.223	16.83
20.173	7.195	2.146	2.89648	0.223	16.85
20.173	7.196	2.147	2.90145	0.224	17.031
20.324	7.25	2.149	2.9186	0.225	17.242
20.324	7.365	2.189	2.93099	0.226
20.343	7.428	2.255	2.96967	0.227
20.343	7.446	2.269	2.98054	0.228
20.424	7.454	2.275	3	0.228
20.424	7.533	2.278	3.00153	0.229
20.455	7.565	2.278	3.01461	0.231
20.455	7.585	2.299	3.05636	0.232
20.459	7.603	2.31	3.07131	0.232
20.459	7.649	2.316	3.10708	0.232
17.9343	7.657	2.32	3.12009	0.236
20.88	7.66	2.334	3.16213	0.238
20.88	7.709	2.338	3.16537	0.238
21.158	7.712	2.347	3.1703	0.246
21.158	7.721	2.353	3.18	0.248
21.317	7.736	2.357	3.18182	0.248
21.317	7.738	2.358	3.20444	0.248
21.459	7.76	2.362	3.20619	0.249
21.459	7.768	2.363	3.24408	0.249
21.725	7.807	2.375	3.26361	0.249
21.725	7.815	2.376	3.26374	0.249
21.872	7.82	2.382	3.26636	0.252
21.872	7.828	2.387	3.27334	0.255
21.941	7.836	2.389	3.2777	0.256
21.941	7.875	2.409	3.28255	0.256
22.817	7.897	2.415	3.29447	0.258
22.817	7.937	2.464	3.29792	0.26
23.075	7.948	2.468	3.30431	0.26
23.075	7.95	2.481	3.36088	0.26
23.22	8.027	2.499	3.36494	0.26
23.22	8.059	2.5	3.38644	0.263
23.503	8.072	2.51	3.40193	0.263
23.503	8.086	2.51	3.40717	0.266
23.684	8.139	2.52	3.42112	0.267
23.684	8.19	2.522	3.43698	0.268
24.048	8.198	2.53	3.46584	0.272
24.048	8.214	2.531	3.48603	0.272
24.255	8.234	2.532	3.48669	0.277
24.255	8.236	2.541	3.51761	0.278
24.866	8.246	2.553	3.52602	0.278
24.866	8.25	2.554	3.52695	0.279
25.058	8.256	2.555	3.53768	0.28
25.058	8.295	2.566	3.5381	0.283
26.957	8.332	2.569	3.55259	0.284
26.957	8.335	2.569	3.57622	0.286
27.521	8.377	2.574	3.57939	0.291
27.521	8.518	2.579	3.5859	0.293
	8.54	2.592	3.62423	0.293
	8.552	2.593	3.66236	0.296
	8.597	2.594	3.67843	0.297
	8.699	2.599	3.71451	0.301
	8.701	2.603	3.72517	0.302
	8.725	2.605	3.72793	0.304
	8.727	2.608	3.74033	0.306
	8.73	2.609	3.742	0.311
	8.85	2.612	3.77594	0.312
	8.851	2.619	3.77989	0.313
	8.889	2.639	3.78421	0.313
	8.902	2.642	3.79046	0.313
	8.905	2.655	3.82509	0.315
	8.916	2.667	3.87941	0.316
	8.991	2.691	3.89591	0.317
	9.009	2.692	3.94767	0.319
	9.014	2.697	3.95284	0.321
	9.053	2.737	3.98584	0.322
	9.055	2.762	3.99737	0.322
	9.106	2.775	4.01439	0.322
	9.168	2.781	4.01645	0.322
	9.185	2.798	4.05131	0.323
	9.188	2.812	4.06664	0.324
	9.278	2.834	4.07093	0.325
	9.361	2.856	4.09538	0.329
	9.446	2.878	4.25168	0.33
	9.486	2.881	4.40267	0.332
	9.486	2.9	4.52004	0.341
	9.654	2.902	4.60472	0.343
	10.446	2.979	4.80979	0.344
		3.095		0.348
		3.105		0.354
		3.154		0.359
		3.195		0.36
		3.25		0.365
				0.369
				0.381
				0.384
